# Supplementary material for: Lung Ultrasound Versus Chest Radiography for Acute Heart Failure: Impact of Heart Failure History and Pleural Effusion
Source: Diagnostics (Basel). 2025 Nov 28;15(23):3047. doi: 10.3390/diagnostics15233047 (PMC12691748; doi:10.3390/diagnostics15233047)
Supplement: Supplementary file 1 [file diagnostics-15-03047-s001.zip]

Archive with 1 entries (1 files):
- diagnostics-3994888-supplementary.pdf
